# Supplementary material for: New genus and species of sisyrids (Insecta, Neuroptera) from the Late Cretaceous Myanmar amber
Source: Zookeys. 2018 Feb 23;(739):151–8. doi: 10.3897/zookeys.739.22310 (PMC5904507; doi:10.3897/zookeys.739.22310)
Supplement: XML Treatment for Stictosisyra [file zookeys.739.22310-treatment1.xml]

<!DOCTYPE tp:taxon-treatment
  PUBLIC "-//TaxonX//DTD Taxonomic Treatment Publishing DTD v0 20100105//EN" "tax-treatment-NSO.dtd">
<tp:taxon-treatment xmlns:tp="http://www.plazi.org/taxpub"><tp:treatment-meta><kwd-group><label>Taxon classification</label><kwd><named-content xmlns:xlink="http://www.w3.org/1999/xlink" content-type="kingdom">Animalia</named-content></kwd><kwd><named-content xmlns:xlink="http://www.w3.org/1999/xlink" content-type="order">Neuroptera</named-content></kwd><kwd><named-content xmlns:xlink="http://www.w3.org/1999/xlink" content-type="family">Sisyridae</named-content></kwd></kwd-group><mixed-citation publication-type="journal"><person-group><name><surname>Yang</surname><given-names>Qiang</given-names></name><name><surname>Shi</surname><given-names>Chaofan</given-names></name><name><surname>Ren</surname><given-names>Dong</given-names></name><name><surname>Wang</surname><given-names>Yongjie</given-names></name><name><surname>Pang</surname><given-names>Hong</given-names></name></person-group><article-title>New genus and species of sisyrids (<tp:taxon-name><tp:taxon-name-part taxon-name-part-type="class">Insecta</tp:taxon-name-part></tp:taxon-name>, <tp:taxon-name><tp:taxon-name-part taxon-name-part-type="order">Neuroptera</tp:taxon-name-part></tp:taxon-name>) from the Late Cretaceous Myanmar amber</article-title><source>Zookeys</source><day>23</day><month>2</month><year>2018</year><volume>2018</volume><issue>739</issue><fpage>151</fpage><lpage>158</lpage><pub-id pub-id-type="doi">10.3897/zookeys.739.22310</pub-id></mixed-citation></tp:treatment-meta><tp:nomenclature><label>Genus</label><tp:taxon-name>
              <tp:taxon-name-part taxon-name-part-type="genus" reg="Stictosisyra">Stictosisyra</tp:taxon-name-part>
              <object-id xmlns:xlink="http://www.w3.org/1999/xlink" content-type="zoobank" xlink:type="simple">http://zoobank.org/DD782A02-2AA7-4578-A18C-10F8CBE41B9F</object-id>
            </tp:taxon-name><tp:taxon-authority>Yang, Shi, Wang &amp; Pang</tp:taxon-authority><tp:taxon-status xmlns:xlink="http://www.w3.org/1999/xlink" xlink:type="simple">gen. n.</tp:taxon-status></tp:nomenclature><tp:treatment-sec sec-type="Type and only species" id="SECID0EFLAC"><title>Type and only species.</title><p>
              <italic><tp:taxon-name><tp:taxon-name-part taxon-name-part-type="genus" reg="Stictosisyra">Stictosisyra</tp:taxon-name-part> <tp:taxon-name-part taxon-name-part-type="species" reg="pennyi">pennyi</tp:taxon-name-part></tp:taxon-name></italic> Yang, Shi, Wang &amp; Pang, gen. et sp. n.</p><p>
              <bold>Etymology.</bold> The generic name is a combination of <italic>stict</italic>- (Greek, meaning speckled, flecky), in reference to the irregular brown spots distributed on the forewings; and <italic><tp:taxon-name><tp:taxon-name-part taxon-name-part-type="genus" reg="Sisyra">Sisyra</tp:taxon-name-part></tp:taxon-name></italic>, type genus of the family. Gender feminine.</p></tp:treatment-sec><tp:treatment-sec sec-type="diagnosis" id="SECID0EDMAC"><title>Diagnosis.</title><p>Forewing with four ra-rp crossveins, M forked distal to the separation of <abbrev xmlns:xlink="http://www.w3.org/1999/xlink" xlink:title="proximal-most branch of RP" id="ABBRID0EJMAC" xlink:type="simple">RP1</abbrev>, <abbrev xmlns:xlink="http://www.w3.org/1999/xlink" xlink:title="anterior cubitus" id="ABBRID0ENMAC" xlink:type="simple">CuA</abbrev> pectinately branched, <abbrev xmlns:xlink="http://www.w3.org/1999/xlink" xlink:title="anterior cubitus" id="ABBRID0ERMAC" xlink:type="simple">CuA</abbrev> branches simple, <abbrev xmlns:xlink="http://www.w3.org/1999/xlink" xlink:title="posterior cubitus" id="ABBRID0EVMAC" xlink:type="simple">CuP</abbrev> simple. Forewing with irregularly distributed spots over whole wing. Hind wing with one ra-rp, 1r-m very long and sinuous, connected stem of <abbrev xmlns:xlink="http://www.w3.org/1999/xlink" xlink:title="posterior sector" id="ABBRID0EZMAC" xlink:type="simple">RP</abbrev> and M.</p></tp:treatment-sec></tp:taxon-treatment>
