# Supplementary material for: New genus and species of sisyrids (Insecta, Neuroptera) from the Late Cretaceous Myanmar amber
Source: Zookeys. 2018 Feb 23;(739):151–8. doi: 10.3897/zookeys.739.22310 (PMC5904507; doi:10.3897/zookeys.739.22310)
Supplement: XML Treatment for Stictosisyra pennyi [file zookeys.739.22310-treatment2.xml]

<!DOCTYPE tp:taxon-treatment
  PUBLIC "-//TaxonX//DTD Taxonomic Treatment Publishing DTD v0 20100105//EN" "tax-treatment-NSO.dtd">
<tp:taxon-treatment xmlns:tp="http://www.plazi.org/taxpub"><tp:treatment-meta><kwd-group><label>Taxon classification</label><kwd><named-content xmlns:xlink="http://www.w3.org/1999/xlink" content-type="kingdom">Animalia</named-content></kwd><kwd><named-content xmlns:xlink="http://www.w3.org/1999/xlink" content-type="order">Neuroptera</named-content></kwd><kwd><named-content xmlns:xlink="http://www.w3.org/1999/xlink" content-type="family">Sisyridae</named-content></kwd></kwd-group><mixed-citation publication-type="journal"><person-group><name><surname>Yang</surname><given-names>Qiang</given-names></name><name><surname>Shi</surname><given-names>Chaofan</given-names></name><name><surname>Ren</surname><given-names>Dong</given-names></name><name><surname>Wang</surname><given-names>Yongjie</given-names></name><name><surname>Pang</surname><given-names>Hong</given-names></name></person-group><article-title>New genus and species of sisyrids (<tp:taxon-name><tp:taxon-name-part taxon-name-part-type="class">Insecta</tp:taxon-name-part></tp:taxon-name>, <tp:taxon-name><tp:taxon-name-part taxon-name-part-type="order">Neuroptera</tp:taxon-name-part></tp:taxon-name>) from the Late Cretaceous Myanmar amber</article-title><source>Zookeys</source><day>23</day><month>2</month><year>2018</year><volume>2018</volume><issue>739</issue><fpage>151</fpage><lpage>158</lpage><pub-id pub-id-type="doi">10.3897/zookeys.739.22310</pub-id></mixed-citation></tp:treatment-meta><tp:nomenclature><tp:taxon-name>
              <tp:taxon-name-part taxon-name-part-type="genus" reg="Stictosisyra">Stictosisyra</tp:taxon-name-part>
              <tp:taxon-name-part taxon-name-part-type="species" reg="pennyi">pennyi</tp:taxon-name-part>
              <object-id xmlns:xlink="http://www.w3.org/1999/xlink" content-type="zoobank" xlink:type="simple">http://zoobank.org/C0203F16-A571-4B38-AD51-61593094D8F8</object-id>
            </tp:taxon-name><tp:taxon-authority>Yang, Shi, Wang &amp; Pang</tp:taxon-authority><tp:taxon-status xmlns:xlink="http://www.w3.org/1999/xlink" xlink:type="simple">sp. n.</tp:taxon-status><xref ref-type="fig" rid="F1">Fig. 1</xref><xref ref-type="fig" rid="F2">, 2</xref><xref ref-type="fig" rid="F3">, 3</xref></tp:nomenclature><tp:treatment-sec sec-type="etymology" id="SECID0ESOAC"><title>Etymology.</title><p>The specific epithet is in memory of Dr. Norman D. Penny (1946–2016), in recognition of his great contribution to the lacewing study. The first two authors were impressed by his kindles and generosity when visiting the California Academy of Sciences in 2016.</p></tp:treatment-sec><tp:treatment-sec sec-type="diagnosis" id="SECID0EXOAC"><title>Diagnosis.</title><p>As for the genus.</p></tp:treatment-sec><tp:treatment-sec sec-type="Holotype" id="SECID0E3OAC"><title>Holotype.</title><p>CNU-NEU-MA2017006, assumed male, nearly complete and well preserved specimen.</p></tp:treatment-sec><tp:treatment-sec sec-type="Locality and horizon" id="SECID0EBPAC"><title>Locality and horizon.</title><p>Hukawng Valley, Kachin State, northern Myanmar; lowermost Cenomanian, Upper Cretaceous.</p></tp:treatment-sec><tp:treatment-sec sec-type="description" id="SECID0EGPAC"><title>Description.</title><p>Holotype CNU-NEU-MA2017006. Total body length 2.9 mm. Head and body with numerous scattered, fine setae; head about as wide as long. Compound eyes large. Antenna moniliform, with scattered setae all over; scape nearly 2 times as long as wide, slightly thicker than flagellum; pedicel elongate, about 2 times as long as wide; flagellum with about 25 flagellomeres, first flagellomere longer than others, about as long as pedicel, and last one elongate, about 2.5 times as long as other flagellomeres, apically tapered. Pronotum narrower than head, twice as long as wide; pro-, meso- and metanotum with scattered, fine, long setae. Legs relatively long and slender, with numerous short setae intermixed with long setae. Foreleg: coxa elongated; femur long and slender; tibia nearly as long as femur; basitarsus nearly thrice as long as second tarsomere, the last four tarsomeres of same length. <!--PageBreak-->Mid-, hind legs poorly preserved. Abdomen nine segments, with scattered short setae.</p><p>Forewing length 3.0 mm, width 1.1 mm (right forewing); elongated ovoid, apex rounded, with dense relatively short setae on veins and longer setae on margins; membrane with fuscous spots over whole wing; trichosors prominent along entire wing margin. Humeral vein short and simple, not recurrent, perpendicular to <abbrev xmlns:xlink="http://www.w3.org/1999/xlink" xlink:title="subcosta posterior" id="ABBRID0EQPAC" xlink:type="simple">ScP</abbrev>; presumable <abbrev xmlns:xlink="http://www.w3.org/1999/xlink" xlink:title="subcosta anterior" id="ABBRID0EUPAC" xlink:type="simple">ScA</abbrev> not detected; costal space narrow; subcostal veinlets simple, not forked, pterostigma not present. <abbrev xmlns:xlink="http://www.w3.org/1999/xlink" xlink:title="subcosta posterior" id="ABBRID0EYPAC" xlink:type="simple">ScP</abbrev> and <abbrev xmlns:xlink="http://www.w3.org/1999/xlink" xlink:title="anterior radius" id="ABBRID0E3PAC" xlink:type="simple">RA</abbrev> fused distally, entering margin before wing apex. Only one sc-r present. Four ra-rp crossveins, distalmost ra-rp crossvein located at fusion of <abbrev xmlns:xlink="http://www.w3.org/1999/xlink" xlink:title="subcosta posterior" id="ABBRID0EBAAE" xlink:type="simple">ScP</abbrev> and <abbrev xmlns:xlink="http://www.w3.org/1999/xlink" xlink:title="anterior radius" id="ABBRID0EFAAE" xlink:type="simple">RA</abbrev>; <abbrev xmlns:xlink="http://www.w3.org/1999/xlink" xlink:title="posterior sector" id="ABBRID0EJAAE" xlink:type="simple">RP</abbrev> separated from <abbrev xmlns:xlink="http://www.w3.org/1999/xlink" xlink:title="anterior radius" id="ABBRID0ENAAE" xlink:type="simple">RA</abbrev> just proximal to sc-r, with three branches. <abbrev xmlns:xlink="http://www.w3.org/1999/xlink" xlink:title="proximal-most branch of RP" id="ABBRID0ERAAE" xlink:type="simple">RP1</abbrev>, <abbrev xmlns:xlink="http://www.w3.org/1999/xlink" xlink:title="branch of RP distad RP1" id="ABBRID0EVAAE" xlink:type="simple">RP2</abbrev> configuration similarly, dichotomously forked, RP3 with a distal fork, about two crossveins between <abbrev xmlns:xlink="http://www.w3.org/1999/xlink" xlink:title="proximal-most branch of RP" id="ABBRID0EZAAE" xlink:type="simple">RP1</abbrev>, <abbrev xmlns:xlink="http://www.w3.org/1999/xlink" xlink:title="branch of RP distad RP1" id="ABBRID0E4AAE" xlink:type="simple">RP2</abbrev>, and one crossvein between <abbrev xmlns:xlink="http://www.w3.org/1999/xlink" xlink:title="branch of RP distad RP1" id="ABBRID0EBBAE" xlink:type="simple">RP2</abbrev>, RP3. M divided into <abbrev xmlns:xlink="http://www.w3.org/1999/xlink" xlink:title="anterior branches of media" id="ABBRID0EFBAE" xlink:type="simple">MA</abbrev> and <abbrev xmlns:xlink="http://www.w3.org/1999/xlink" xlink:title="posterior branches of media" id="ABBRID0EJBAE" xlink:type="simple">MP</abbrev> at 2m-cu, far from separation of <abbrev xmlns:xlink="http://www.w3.org/1999/xlink" xlink:title="proximal-most branch of RP" id="ABBRID0ENBAE" xlink:type="simple">RP1</abbrev> from <abbrev xmlns:xlink="http://www.w3.org/1999/xlink" xlink:title="posterior sector" id="ABBRID0ERBAE" xlink:type="simple">RP</abbrev> stem, one ma-mp crossvein present; <abbrev xmlns:xlink="http://www.w3.org/1999/xlink" xlink:title="anterior branches of media" id="ABBRID0EVBAE" xlink:type="simple">MA</abbrev> distally forked twice, <abbrev xmlns:xlink="http://www.w3.org/1999/xlink" xlink:title="posterior branches of media" id="ABBRID0EZBAE" xlink:type="simple">MP</abbrev> pectinately forked, with two branches distally; three r-m crossveins between <abbrev xmlns:xlink="http://www.w3.org/1999/xlink" xlink:title="posterior sector" id="ABBRID0E4BAE" xlink:type="simple">RP</abbrev> and M; Cu divided into <abbrev xmlns:xlink="http://www.w3.org/1999/xlink" xlink:title="anterior cubitus" id="ABBRID0EBCAE" xlink:type="simple">CuA</abbrev> and <abbrev xmlns:xlink="http://www.w3.org/1999/xlink" xlink:title="posterior cubitus" id="ABBRID0EFCAE" xlink:type="simple">CuP</abbrev> near wing base at level of <abbrev xmlns:xlink="http://www.w3.org/1999/xlink" xlink:title="posterior sector" id="ABBRID0EJCAE" xlink:type="simple">RP</abbrev> origin, three m-cu crossveins; <abbrev xmlns:xlink="http://www.w3.org/1999/xlink" xlink:title="anterior cubitus" id="ABBRID0ENCAE" xlink:type="simple">CuA</abbrev> pectinately forked, with three (right <!--PageBreak-->forewing) or four (left forewing) simple branches distal to 2m-cu; <abbrev xmlns:xlink="http://www.w3.org/1999/xlink" xlink:title="posterior cubitus" id="ABBRID0ETCAE" xlink:type="simple">CuP</abbrev> simple, one crossvein between <abbrev xmlns:xlink="http://www.w3.org/1999/xlink" xlink:title="anterior cubitus" id="ABBRID0EXCAE" xlink:type="simple">CuA</abbrev>, <abbrev xmlns:xlink="http://www.w3.org/1999/xlink" xlink:title="posterior cubitus" id="ABBRID0E2CAE" xlink:type="simple">CuP</abbrev>; only one 2cu-aa visible; <abbrev xmlns:xlink="http://www.w3.org/1999/xlink" xlink:title="first anal vein" id="ABBRID0E6CAE" xlink:type="simple">AA1</abbrev>, <abbrev xmlns:xlink="http://www.w3.org/1999/xlink" xlink:title="second anal vein" id="ABBRID0EDDAE" xlink:type="simple">AA2</abbrev>, <abbrev xmlns:xlink="http://www.w3.org/1999/xlink" xlink:title="third anterior anal vein" id="ABBRID0EHDAE" xlink:type="simple">AA3</abbrev> configuration similarly, each with a distal fork, no crossveins detected between AA region.</p><p>Hind wing elongate, slightly smaller than forewing, length 2.5 mm, width 0.9 mm (right hind wing). Trichosors prominent along entire wing margin. No color spots on wing or along margin. Costal space narrow, distally dilated, especially distad fusion of <abbrev xmlns:xlink="http://www.w3.org/1999/xlink" xlink:title="subcosta posterior" id="ABBRID0ENDAE" xlink:type="simple">ScP</abbrev> and <abbrev xmlns:xlink="http://www.w3.org/1999/xlink" xlink:title="anterior radius" id="ABBRID0ERDAE" xlink:type="simple">RA</abbrev>. Subcostal veinlets simple, sparsely spaced, pterostigma not present. Subcostal space broader than costal space, basally narrowed; no crossvein detected. <abbrev xmlns:xlink="http://www.w3.org/1999/xlink" xlink:title="subcosta posterior" id="ABBRID0EVDAE" xlink:type="simple">ScP</abbrev>, <abbrev xmlns:xlink="http://www.w3.org/1999/xlink" xlink:title="anterior radius" id="ABBRID0EZDAE" xlink:type="simple">RA</abbrev> fused distally. <abbrev xmlns:xlink="http://www.w3.org/1999/xlink" xlink:title="subcosta posterior" id="ABBRID0E4DAE" xlink:type="simple">ScP</abbrev>+<abbrev xmlns:xlink="http://www.w3.org/1999/xlink" xlink:title="anterior radius" id="ABBRID0EBEAE" xlink:type="simple">RA</abbrev> entering wing margin before apex, with three simple distal veinlets. <abbrev xmlns:xlink="http://www.w3.org/1999/xlink" xlink:title="anterior radius" id="ABBRID0EFEAE" xlink:type="simple">RA</abbrev> space wider than subcostal space, with one crossveins located between origin of <abbrev xmlns:xlink="http://www.w3.org/1999/xlink" xlink:title="branch of RP distad RP1" id="ABBRID0EJEAE" xlink:type="simple">RP2</abbrev> and RP3. <abbrev xmlns:xlink="http://www.w3.org/1999/xlink" xlink:title="posterior sector" id="ABBRID0ENEAE" xlink:type="simple">RP</abbrev> originated near wing base, with three branches originating far from wing base, each forked distally. Stem of <abbrev xmlns:xlink="http://www.w3.org/1999/xlink" xlink:title="posterior sector" id="ABBRID0EREAE" xlink:type="simple">RP</abbrev> and RP3 just with a distal fork; <abbrev xmlns:xlink="http://www.w3.org/1999/xlink" xlink:title="proximal-most branch of RP" id="ABBRID0EVEAE" xlink:type="simple">RP1</abbrev> dichomously forked, <abbrev xmlns:xlink="http://www.w3.org/1999/xlink" xlink:title="branch of RP distad RP1" id="ABBRID0EZEAE" xlink:type="simple">RP2</abbrev> forked twice distally. Three crossvein between <abbrev xmlns:xlink="http://www.w3.org/1999/xlink" xlink:title="posterior sector" id="ABBRID0E4EAE" xlink:type="simple">RP</abbrev> region; three r-m crossveins between <abbrev xmlns:xlink="http://www.w3.org/1999/xlink" xlink:title="posterior sector" id="ABBRID0EBFAE" xlink:type="simple">RP</abbrev> and M, basal 1r-m between stem R and M long and strongly sinuous. M forked distad origin of <abbrev xmlns:xlink="http://www.w3.org/1999/xlink" xlink:title="posterior sector" id="ABBRID0EFFAE" xlink:type="simple">RP</abbrev> and proximal to origin of <abbrev xmlns:xlink="http://www.w3.org/1999/xlink" xlink:title="proximal-most branch of RP" id="ABBRID0EJFAE" xlink:type="simple">RP1</abbrev>. <abbrev xmlns:xlink="http://www.w3.org/1999/xlink" xlink:title="anterior branches of media" id="ABBRID0ENFAE" xlink:type="simple">MA</abbrev> dichotomously branched distally; <abbrev xmlns:xlink="http://www.w3.org/1999/xlink" xlink:title="posterior branches of media" id="ABBRID0ERFAE" xlink:type="simple">MP</abbrev> forked twice distally. Only one crossvein between <abbrev xmlns:xlink="http://www.w3.org/1999/xlink" xlink:title="anterior branches of media" id="ABBRID0EVFAE" xlink:type="simple">MA</abbrev> and <abbrev xmlns:xlink="http://www.w3.org/1999/xlink" xlink:title="posterior branches of media" id="ABBRID0EZFAE" xlink:type="simple">MP</abbrev>. <abbrev xmlns:xlink="http://www.w3.org/1999/xlink" xlink:title="anterior cubitus" id="ABBRID0E4FAE" xlink:type="simple">CuA</abbrev> long, pectinately branched with about three simple branches; <abbrev xmlns:xlink="http://www.w3.org/1999/xlink" xlink:title="posterior cubitus" id="ABBRID0EBGAE" xlink:type="simple">CuP</abbrev> long and simple. One crossvein between M and Cu; one crossvein visible between <abbrev xmlns:xlink="http://www.w3.org/1999/xlink" xlink:title="anterior cubitus" id="ABBRID0EFGAE" xlink:type="simple">CuA</abbrev> and <abbrev xmlns:xlink="http://www.w3.org/1999/xlink" xlink:title="posterior cubitus" id="ABBRID0EJGAE" xlink:type="simple">CuP</abbrev>. Anal veins not preserved.</p><fig id="F1" position="float" orientation="portrait"><label>Figure 1.</label><caption><p>
                  <italic><tp:taxon-name><tp:taxon-name-part taxon-name-part-type="genus" reg="Stictosisyra">Stictosisyra</tp:taxon-name-part> <tp:taxon-name-part taxon-name-part-type="species" reg="pennyi">pennyi</tp:taxon-name-part></tp:taxon-name></italic> gen. et sp. n., holotype CNU-NEU-MA2017006. <bold>A</bold> photograph of holotype <bold>B</bold> line drawing of holotype <bold>C</bold> detail photograph of antenna <bold>D</bold> forewing with a squint view, red arrow shows the distribution of crossveins. Scale bars: 1 mm (<bold>A, B</bold>); 0.5mm (<bold>C, D</bold>).</p></caption><graphic xmlns:xlink="http://www.w3.org/1999/xlink" xlink:href="zookeys-739-151-g001.jpg" position="float" orientation="portrait" xlink:type="simple" id="oo_187689.jpg"/></fig><fig id="F2" position="float" orientation="portrait"><label>Figure 2.</label><caption><p>
                  <italic><tp:taxon-name><tp:taxon-name-part taxon-name-part-type="genus" reg="Stictosisyra">Stictosisyra</tp:taxon-name-part> <tp:taxon-name-part taxon-name-part-type="species" reg="pennyi">pennyi</tp:taxon-name-part></tp:taxon-name></italic> gen. et sp. n., holotype CNU-NEU-MA2017006. <bold>A</bold> photograph of forewing <bold>B</bold> line drawing of forewing <bold>C</bold> photograph of hind wing <bold>D</bold> line drawing of hind wing. Scale bars: 0.5 mm.</p></caption><graphic xmlns:xlink="http://www.w3.org/1999/xlink" xlink:href="zookeys-739-151-g002.jpg" position="float" orientation="portrait" xlink:type="simple" id="oo_187690.jpg"/></fig><fig id="F3" position="float" orientation="portrait"><label>Figure 3.</label><caption><p>
                  <italic><tp:taxon-name><tp:taxon-name-part taxon-name-part-type="genus" reg="Stictosisyra">Stictosisyra</tp:taxon-name-part> <tp:taxon-name-part taxon-name-part-type="species" reg="pennyi">pennyi</tp:taxon-name-part></tp:taxon-name></italic> gen. et sp. n., holotype CNU-NEU-MA2017006. <bold>A</bold> photograph of genitalia <bold>B</bold> line drawing of genitalia (T: tergite; S: sternite; ect: ectoproct). Scale bars: 0.2 mm.</p></caption><graphic xmlns:xlink="http://www.w3.org/1999/xlink" xlink:href="zookeys-739-151-g003.jpg" position="float" orientation="portrait" xlink:type="simple" id="oo_187691.jpg"/></fig></tp:treatment-sec><tp:treatment-sec sec-type="remarks" id="SECID0ENJAE"><title>Remarks.</title><p>
              <italic><tp:taxon-name><tp:taxon-name-part taxon-name-part-type="genus" reg="Stictosisyra">Stictosisyra</tp:taxon-name-part></tp:taxon-name></italic> gen. n. is different from other fossil sisyrids genera in the following characters: 1) without long siphonate mouthparts (<italic><tp:taxon-name><tp:taxon-name-part taxon-name-part-type="genus" reg="Paradoxosisyra">Paradoxosisyra</tp:taxon-name-part></tp:taxon-name></italic> with long siphonate mouthparts); 2) forewing with four ra-rp (<italic><tp:taxon-name><tp:taxon-name-part taxon-name-part-type="genus" reg="Paleosisyra">Paleosisyra</tp:taxon-name-part> <tp:taxon-name-part taxon-name-part-type="species" reg="eocenica">eocenica</tp:taxon-name-part></tp:taxon-name></italic> with two, <italic><tp:taxon-name><tp:taxon-name-part taxon-name-part-type="genus" reg="Paleosisyra">P.</tp:taxon-name-part> <tp:taxon-name-part taxon-name-part-type="species" reg="electrobaltica">electrobaltica</tp:taxon-name-part></tp:taxon-name></italic> and <italic><tp:taxon-name><tp:taxon-name-part taxon-name-part-type="genus" reg="Paleosisyra">P.</tp:taxon-name-part> <tp:taxon-name-part taxon-name-part-type="species" reg="minor">minor</tp:taxon-name-part></tp:taxon-name></italic> with three); 3) hind wing <abbrev xmlns:xlink="http://www.w3.org/1999/xlink" xlink:title="subcosta posterior" id="ABBRID0ECLAE" xlink:type="simple">ScP</abbrev> and <abbrev xmlns:xlink="http://www.w3.org/1999/xlink" xlink:title="anterior radius" id="ABBRID0EGLAE" xlink:type="simple">RA</abbrev> fused before entering the margin, and with one ra-rp (<italic><tp:taxon-name><tp:taxon-name-part taxon-name-part-type="genus" reg="Prosisyrina">Prosisyrina</tp:taxon-name-part></tp:taxon-name></italic> hind wing <abbrev xmlns:xlink="http://www.w3.org/1999/xlink" xlink:title="subcosta posterior" id="ABBRID0ERLAE" xlink:type="simple">ScP</abbrev> and <abbrev xmlns:xlink="http://www.w3.org/1999/xlink" xlink:title="anterior radius" id="ABBRID0EVLAE" xlink:type="simple">RA</abbrev> terminate separately, with two ra-rp).</p><!--PageBreak--></tp:treatment-sec><tp:treatment-sec sec-type="comments" id="SECID0E1LAE"><title>Comments.</title><p>
              <bold><italic>Male genitalia.</italic></bold> The genitalia of the holotype was not well preserved in the amber; furthermore, the morphology is quite different from that of other sisyrids. Herein we tentatively assume the specimen to be a male based on the morphology of abdomen, especially of the terminalia, and the preserved posture. The genitalia are interpreted as follows: tergite 9 and ectoproct fused; sternite 9 shorter than tergite 9+ectoproct; gonarcus extend beyond tergite 9+ectoproct, otherwise, may be caused by posteriorly incomplete preservation of tergite 9+ectoproct; gonarcus narrowly arched medially, with two arms ventrally and afterwards anteriorly extended; each arm with a tiny extension pointed posteriorly; large, and almost whole external gonocoxites 9, connected with gonarcus.</p></tp:treatment-sec></tp:taxon-treatment>
